# Supplementary material for: New Organic-Inorganic Hybrid Compounds Based on Sodium Peroxidomolybdates (VI) and Derivatives of Pyridine Acids: Structure Determination and Catalytic Properties
Source: Materials (Basel). 2022 Aug 29;15(17):5976. doi: 10.3390/ma15175976 (PMC9457328; doi:10.3390/ma15175976)
Supplement: Supplementary file 1 [file materials-15-05976-s001.zip]

Archive with 1 entries (1 files):
- materials-1869561-supplementary.pdf
